# Supplementary material for: Arm activity measure (ArmA): psychometric evaluation of the Swedish version
Source: J Patient Rep Outcomes. 2021 May 12;5:39. doi: 10.1186/s41687-021-00310-4 (PMC8116475; doi:10.1186/s41687-021-00310-4)
Supplement: Supplementary file 2 — Additional file 2. Feasibility questionnaires sent out to participants and clinicians. [file 41687_2021_310_MOESM2_ESM.zip]

Archive with 2 entries (2 files):
- Appendix 3a_Feasability questionnaire patient.docx
- Appendix 3b_Feasibility questionnaire clinicians.docx
